# Supplementary material for: Identification of PIM1 substrates reveals a role for NDRG1 phosphorylation in prostate cancer cellular migration and invasion
Source: Commun Biol. 2021 Jan 4;4:36. doi: 10.1038/s42003-020-01528-6 (PMC7782530; doi:10.1038/s42003-020-01528-6)
Supplement: Supplementary file 3 — Supplementary Data 1 [file 42003_2020_1528_MOESM3_ESM.xlsx]

## Sheet: Sheet1
Phosphopeptide	Phosphosite	Gene Name	UniProt ID	Mean Difference (NonLog) Met vs. Primary
DpSLTGSSDLYK	pS709	PUM1	Q14671	0.92
YETPSDAIEVpSPApSSPAPPQEK	pS1977, pS1980	NCOR1	O75376	10.12
pSPGSISYLPSFFTK	pS2184	NCOR1	O75376	3.3
EpSPVSAPLEGLICR	pS1263	NCOR1	O75376	2.17
AQLpSPGIYDDTSAR	pS1472	NCOR1	O75376	0.57
ADpSVDVEVR	pS821	NCOR1	O75376	0.97
NSDSIVSLPQpSDR	pS552	CLASP1	Q7Z460	2.98
IpSDAELEAELEK	pS417	CHMP7	Q8WUX9	0.51
VFVGGLpSPDTSEEQIK	pS241	HNRPDL	O14979	2.05
TApSGSSVTpSLDGTR	pS330, pS336	NDRG1	Q92597	7.73
TASGpSpSVTSLDGTR	pS332, pS333	NDRG1	Q92597	6.67
DNPpSPEPQLDDIK	pS165	EAF1	Q96JC9	7.7
LDpSpSPSVSSTLAAK	pS1227, pS1228	TCOF1	Q13428	2.85
LGAEGGEApSVpSPEK	pS1376, pS1378	TCOF1	Q13428	6.32
pSPAGPAATPAQAQAASTPR	pS967	TCOF1	Q13428	5.39
SLEVGpSpYPILR	pS338, pY339	DCAF10	Q5QP82	0.17
TAFDEAIAELDTLSEEpSYK	pS210	YWHAZ	P63104	7.73
DICNDVLpSLLEK	pS99	YWHAZ	P63104	6.85
TAFDEAIAELDTLpSEESYK	pS207	YWHAZ	P63104	1.34
SLDpSDEpSEDEEDYQQK	pS60, pS63	PDAP1	Q13442	15.06
MQSLpSLNK	pS178	PDAP2	Q13442	0.35
MQpSLSLNK	pS176	PDAP3	Q13442	0.18
DQPPFGDpSDDpSVEADK	pS495, pS498	MDC1	Q14676	7.03
DpSDpTDVEEEELPVENR	pS453, pT455	MDC1	Q14676	3.26
AQPFGFIDpSDpTDAEEER	pS329, pT331	MDC1	Q14676	2.98
ESEDpSETQPFDTHLEAYGPCLpSPPR	pS763, pS780	MDC1	Q14676	1.59
pSQLPAEGDAGAEWAAAVLK	pS598	MDC1	Q14676	1.28
NQLVpTPEPTSR	pT1589	MDC1	Q14676	1.04
pSQApSTTVDINTQVEK	pS513, pS516	MDC1	Q14676	0.67
SQASTTVDINpTQVEK	pT523	MDC1	Q14676	0.43
DQPPFGDpSDDpSVEADK	pS495, pS498	MDC1	Q14676	7.03
SEpSLSNCSIGK	pS647	ANKS1A	Q92625	1.45
SQDVAVpSPQQQQCSK	pS131	EDC3	Q96F86	0.93
pSIGSAVDQGNESIVAK	pS203	RACGAP1	Q9H0H5	2.47
LEIpSPDpSSPER	pS151, pS154	PKP2	Q99959	1.57
LEISPDpSpSPER	pS154, pS155	PKP2	Q99959	1.15
pSEIVGVSR	pS197	PKP2	Q99959	0.34
pSMGNLLEK	pS251	PKP2	Q99959	0.09
pSKSEpSPKEPEQLR	pS2, pS6	HNRNPA1	P09651	4.86
