# Supplementary material for: Identification of PIM1 substrates reveals a role for NDRG1 phosphorylation in prostate cancer cellular migration and invasion
Source: Commun Biol. 2021 Jan 4;4:36. doi: 10.1038/s42003-020-01528-6 (PMC7782530; doi:10.1038/s42003-020-01528-6)
Supplement: Supplementary file 4 — Supplementary Data 2 [file 42003_2020_1528_MOESM4_ESM.xlsx]

## Sheet: Cohort 803a for NDRG1 analysis
catalog #	position	sex	age	organ	pathology	grade	stage	gleason_grade	gleason_score	tnm	type	pNDRG1	NDRG1	PIM1	AR
PR803a	A1	M	60	Prostate	Adenocarcinoma	1	IV	2	2+2	T4N1M1	Malignant	0	1	1	2
PR803a	A2	M	75	Prostate	Adenocarcinoma	1	IV	2	2+2	T2N0M1c	Malignant	0	1	3	1
PR803a	A3	M	60	Prostate	Adenocarcinoma	3	III	4	5+4	T3aN0M0	Malignant	0	1	3	2
PR803a	A4	M	71	Prostate	Adenocarcinoma	2	II	3	3+3	T2N0M0	Malignant	0	3	3	2
PR803a	A5	M	66	Prostate	Adenocarcinoma	2	IV	3	3+3	T3N1M1	Malignant	0	2	1	2
PR803a	A6	M	67	Prostate	Adenocarcinoma	2	IV	3	2+3	T2N0M1	Malignant	3	2	2	1
PR803a	A7	M	72	Prostate	Adenocarcinoma	2	II	3	2+3	T2N0M0	Malignant	0	0	2	2
PR803a	A8	M	76	Prostate	Adenocarcinoma	2	II	3	2+3	T2N0M0	Malignant	3	3	2	3
PR803a	A9	M	71	Prostate	Adenocarcinoma	2	II	3	4+3	T2N0M0	Malignant	0	1	1	3
PR803a	A10	M	65	Prostate	Adenocarcinoma	2	II	3	4+3	T2N0M0	Malignant	0	1	2	1
PR803a	B1	M	64	Prostate	Adenocarcinoma	2	I	3	3+3	T1N0M0	Malignant	0	2	2	1
PR803a	B2	M	71	Prostate	Adenocarcinoma	3	II	4	5+4	T2N0M0	Malignant	0	2	2	2
PR803a	B3	M	71	Prostate	Adenocarcinoma	2	I	3	3+3	T1N0M0	Malignant	0	1	2	1
PR803a	B4	M	72	Prostate	Adenocarcinoma (smooth muscle)	-	II	-	-	T2N0M0	Malignant	1	0	3	1
PR803a	B5	M	70	Prostate	Adenocarcinoma	3	II	5	5+5	T2N0M0	Malignant	1	3	3	2
PR803a	B6	M	73	Prostate	Adenocarcinoma	2	II	3	4+3	T2N0M0	Malignant	0	1	2	1
PR803a	B7	M	70	Prostate	Adenocarcinoma	2	IV	3	4+3	T2N1M1c	Malignant	0	1	2	2
PR803a	B8	M	65	Prostate	Adenocarcinoma	2	II	3	4+3	T2N0M0	Malignant	2	3	3	2
PR803a	B9	M	75	Prostate	Adenocarcinoma	2	IV	3	4+3	T4N1M1	Malignant	2	3	2	2
PR803a	B10	M	76	Prostate	Adenocarcinoma (prostate tissue)	-	II	-	-	T2aN0M0	Malignant	0	0		1
PR803a	C1	M	64	Prostate	Adenocarcinoma	2	IV	3	4+3	T3N0M1	Malignant	0	3	2	1
PR803a	C2	M	74	Prostate	Adenocarcinoma	2--3	IV	4	5+3	T4N1M1c	Malignant	1	2	1	1
PR803a	C3	M	62	Prostate	Adenocarcinoma	2	IV	3	4+3	T3N1M1b	Malignant	0	1	2	2
PR803a	C4	M	64	Prostate	Adenocarcinoma	2--3	II	4	5+3	T2aN0M0	Malignant	0	2	2	1
PR803a	C5	M	58	Prostate	Adenocarcinoma	2	II	4	4+3	T2N0M0	Malignant	0	3	3	2
PR803a	C6	M	56	Prostate	Adenocarcinoma	2	II	3	4+3	T2N0M0	Malignant	0	0	1	1
PR803a	C7	M	62	Prostate	Adenocarcinoma	2	II	3	3+3	T2N0M0	Malignant	1	3	2	1
PR803a	C8	M	73	Prostate	Adenocarcinoma	2	II	3	3+3	T2N0M0	Malignant	0	2	2	2
PR803a	C9	M	71	Prostate	Adenocarcinoma	2	II	4	4+3	T2N0M0	Malignant	0	0	1	1
PR803a	C10	M	64	Prostate	Adenocarcinoma	2--3	II	4	3+5	T2N0M0	Malignant	3	3	3	1
PR803a	D1	M	70	Prostate	Adenocarcinoma (sparse)	-	III	-	-	T3N0M0	Malignant	0	0
PR803a	D2	M	73	Prostate	Adenocarcinoma (prostate tissue)	-	II	-	-	T2N0M0	Malignant	0	0
PR803a	D3	M	70	Prostate	Adenocarcinoma	2	IV	3	4+3	T3N1M0	Malignant	0	3	3	3
PR803a	D4	M	72	Prostate	Adenocarcinoma	3	IV	4	5+4	T4N0M0	Malignant	1	1	1	1
PR803a	D5	M	64	Prostate	Adenocarcinoma	3	IV	4	5+4	T3N0M1a	Malignant	3	2	3	3
PR803a	D6	M	80	Prostate	Adenocarcinoma	2	IV	3	4+3	T4N1M1c	Malignant	0	2	1	1
PR803a	D7	M	69	Prostate	Adenocarcinoma	2	III	3	4+3	T3bN0M0	Malignant	0	3	2	1
PR803a	D8	M	73	Prostate	Adenocarcinoma	3	III	4	5+4	T3N1M1	Malignant	3	2	3	2
PR803a	D9	M	73	Prostate	Adenocarcinoma	2--3	IV	4	5+3	T3N1M1b	Malignant	0	1	1	1
PR803a	D10	M	65	Prostate	Adenocarcinoma	2--3	IV	4	3+5	T2N1M1	Malignant	2	2	3	2
PR803a	E1	M	82	Prostate	Adenocarcinoma	2	IV	3	4+3	T3N2M1	Malignant	2	1	1	1
PR803a	E2	M	51	Prostate	Adenocarcinoma	2	II	3	4+3	T2N0M0	Malignant	3	3	1	1
PR803a	E3	M	72	Prostate	Adenocarcinoma	2--3	III	4	5+3	T3N0M0	Malignant	1	0	3	2
PR803a	E4	M	66	Prostate	Adenocarcinoma	2	III	3	4+3	T3aN0M0	Malignant	3	3	1	2
PR803a	E5	M	20	Prostate	Adenocarcinoma	2	III	3	3+3	T3N0M0	Malignant	0	1	2	1
PR803a	E6	M	61	Prostate	Adenocarcinoma	3	IV	4	5+4	T3N1M0	Malignant	0	3	1	1
PR803a	E7	M	64	Prostate	Adenocarcinoma	2	II	3	4+3	T2N0M0	Malignant	2	2	3	3
PR803a	E8	M	60	Prostate	Adenocarcinoma	2	IV	3	4+3	T3N1M0	Malignant	2	3	3	3
PR803a	E9	M	68	Prostate	Adenocarcinoma	2	II	3	4+3	T2N0M0	Malignant	0	0	1	2
PR803a	E10	M	82	Prostate	Adenocarcinoma	3	II	5	5+5	T2N0M0	Malignant	3	3	3	3
PR803a	F1	M	78	Prostate	Adenocarcinoma	3	IV	4	5+4	T3N2M1	Malignant	2	2	1	1
PR803a	F2	M	87	Prostate	Adenocarcinoma	3	II	5	5+5	T2N0M0	Malignant	0	1	1	1
PR803a	F3	M	81	Prostate	Adenocarcinoma	3	III	4	5+4	T3aN0M0	Malignant	0	2	3	1
PR803a	F4	M	76	Prostate	Adenocarcinoma	3	IV	5	5+5	T3N1M1b	Malignant	0	0	1	1
PR803a	F5	M	73	Prostate	Adenocarcinoma	3	IV	4	5+4	T4N1M1c	Malignant	2	3	2	1
PR803a	F6	M	78	Prostate	Adenocarcinoma	3	IV	5	5+5	T4N1M1	Malignant	3	2	1	1
PR803a	F7	M	40	Prostate	Adenocarcinoma	3	IV	4	5+4	T2N1M1b	Malignant	0	0	1	2
PR803a	F8	M	69	Prostate	Adenocarcinoma	2	II	3	4+3	T2N0M0	Malignant	0	0	1	1
PR803a	F9	M	62	Prostate	Adenocarcinoma	3	II	5	5+5	T2N0M0	Malignant	0	3	2	1
PR803a	F10	M	67	Prostate	Adenocarcinoma	3	II	5	5+5	T2N0M0	Malignant	1	3	2	1
PR803a	G1	M	64	Prostate	Adenocarcinoma	3	II	5	5+5	T2N0M0	Malignant	0	3	3	2
PR803a	G2	M	77	Prostate	Adenocarcinoma	2	II	3	4+3	T2N0M0	Malignant	2	1	1	1
PR803a	G3	M	26	Prostate	Adenocarcinoma (prostate tissue)	-	II	-	-	T2N0M0	Malignant	0	1	2	1
PR803a	G4	M	69	Prostate	Adenocarcinoma	3	IV	5	5+5	T4N0M0	Malignant	1	1	2	1
PR803a	G5	M	73	Prostate	Adenocarcinoma	2	III	3	4+3	T3N0M0	Malignant	0	2	2	1
PR803a	G6	M	82	Prostate	Adenocarcinoma	2--3	II	4	5+3	T2N0M0	Malignant	0	2	1	1
PR803a	G7	M	63	Prostate	Adenocarcinoma	2--3	IV	4	5+3	T2N1M1b	Malignant	1	1	1	1
PR803a	G8	M	55	Prostate	Adenocarcinoma	3	II	4	5+4	T2N0M0	Malignant	1	1	1	1
PR803a	G9	M	75	Prostate	Adenocarcinoma with necrosis	3	III	4	5+4	T3N0M0	Malignant	1	1	3	1
PR803a	G10	M	72	Prostate	Adenocarcinoma	3	IV	4	5+4	T2N0M1	Malignant	0	0	3	1
PR803a	H1	M	60	Prostate	Adenocarcinoma (sparse)	-	II	-	-	T2N0M0	Malignant	2	2
PR803a	H2	M	72	Prostate	Leiomyosarcoma	-	II	-	-	T2N0M0 G2	Malignant	0	0
PR803a	H3	M	67	Prostate	Pleomorphic leiomyosarcoma	-	IIIB	-	-	T2N0M0 G3	Malignant	0	0
PR803a	H4	M	27	Prostate	Hyperplasia	-	-	-	-	-	Hyperplasia	0	2
PR803a	H5	M	35	Prostate	Cancer adjacent normal prostate tissue	-	-	-	-	-	NAT	0	2
PR803a	H6	M	21	Prostate	Cancer adjacent normal prostate tissue	-	-	-	-	-	NAT	2	3
PR803a	H7	M	45	Prostate	Normal prostate tissue	-	-	-	-	-	Normal	0	3
PR803a	H8	M	37	Prostate	Normal prostate tissue	-	-	-	-	-	Normal	0	2
PR803a	H9	M	33	Prostate	Normal prostate tissue	-	-	-	-	-	Normal	0	1
PR803a	H10	M	43	Prostate	Normal prostate tissue	-	-	-	-	-	Normal	0	1

## Sheet: Cohort 807b for AR analysis
PR807a	catalognum	position		sex	age	organ	pathology	grade	stage	gleason_grade	gleason_score	tnm	type	AR	ARpS213	PIM1
A1	PR807b	A1		M	43	Prostate	Prostatic tissue	-	-	-	-	-		1	1	0
A4	PR807b	A2		M	35	Prostate	Prostatic tissue	-	-	-	-	-		1	1	1
A6	PR807b	A3		M	28	Prostate	Prostatic tissue	-	-	-	-	-		1	0	0
B1	PR807b	A4		M	27	Prostate	Adjacent normal prostatic tissue	-	-	-	-	-		1	1	1
B2	PR807b	A5		M	25	Prostate	Adjacent normal prostatic tissue	-	-	-	-	-		1	1	0
B3	PR807b	A6		M	21	Prostate	Adjacent normal prostatic tissue	-	-	-	-	-		1	1	0
B4	PR807b	A7		M	64	Prostate	Adjacent normal prostatic tissue	-	-	-	-	-		1	2	0
B5	PR807b	A8		M	84	Prostate	Adjacent normal prostatic tissue	-	-	-	-	-		1	2	0
B6	PR807b	A9		M	80	Prostate	Adjacent normal prostatic tissue	-	-	-	-	-		1	1	0
B7	PR807b	A10		M	77	Prostate	Adjacent normal prostatic tissue	-	-	-	-	-		1	2	0
B8	PR807b	B1		M	71	Prostate	Adenocarcinoma	1	II	2	2+2	T2N0M0	Tumor	2	3	3
B9	PR807b	B2		M	64	Prostate	Adenocarcinoma	1	I	2	2+3	T1N0M0	Tumor	1	2	1
B10	PR807b	B3		M	66	Prostate	Adenocarcinoma	1	IV	2	2+2	T3N1M1	Tumor	1	1	0
C1	PR807b	B4		M	76	Prostate	Adenocarcinoma	1	II	2	2+3	T2aN0M0	Tumor	2	3	2
C2	PR807b	B5		M	72	Prostate	Adenocarcinoma	1	II	2	2+3	T2N0M0	Tumor	1	1	0
C3	PR807b	B6		M	69	Prostate	Adenocarcinoma	1--2	III	2	2+3	T3N0M0	Tumor	1	1	1
C4	PR807b	B7		M	71	Prostate	Adenocarcinoma	1	II	2	2+2	T2N0M0	Tumor	2	3	1
C5	PR807b	B8		M	65	Prostate	Adenocarcinoma	1	II	2	2+3	T2N0M0	Tumor	2	2	1
C6	PR807b	B9		M	65	Prostate	Adenocarcinoma	2	II	3	3+4	T2N0M0	Tumor	1	1	0
C7	PR807b	B10		M	64	Prostate	Adenocarcinoma	2	IV	3	3+3	T3N0M1b	Tumor	2	1	0
C8	PR807b	C1		M	75	Prostate	Adenocarcinoma	2	IV	3	3+3	T4N1M1	Tumor	2	1	3
C9	PR807b	C2		M	70	Prostate	Adenocarcinoma	2	II	3	3+4	T2N0M0	Tumor	2	2	3
C10	PR807b	C3		M	58	Prostate	Adenocarcinoma	2	II	3	3+4	T2N0M0	Tumor	2	1	3
D1	PR807b	C4		M	61	Prostate	Adenocarcinoma	2	III	3	3+3	T3N1M0	Tumor	2	1	3
D2	PR807b	C5		M	70	Prostate	Adenocarcinoma	2	III	3	3+4	T3N0M0	Tumor	2	1	2
D3	PR807b	C6		M	20	Prostate	Adenocarcinoma	3	III	4	4+5	T3N0M0	Tumor	1	1	1
D4	PR807b	C7		M	62	Prostate	Adenocarcinoma	2	IV	3	3+3	T3N1M1b	Tumor	1	1	0
D5	PR807b	C8		M	64	Prostate	Adenocarcinoma	2	II	3	3+4	T2aN0M0	Tumor	1	1	2
D6	PR807b	C9		M	73	Prostate	Adenocarcinoma	2	II	3	3+3	T2N0M0	Tumor	1	1	0
D7	PR807b	C10		M	64	Prostate	Adenocarcinoma	2	IV	3	3+3	T3N0M1	Tumor	1	3	3
D8	PR807b	D1		M	64	Prostate	Adenocarcinoma	2	II	3	3+4	T2N0M0	Tumor	1	2	2
D9	PR807b	D2		M	82	Prostate	Adenocarcinoma	2	II	3	3+3	T2N0M0	Tumor	3	3	3
E1	PR807b	D3		M	70	Prostate	Adenocarcinoma	2	IV	3	3+3	T2N1M1c	Tumor	2	0	0
E2	PR807b	D4		M	60	Prostate	Adenocarcinoma	2	IV	3	3+3	T3N1M0	Tumor	3	2	3
E3	PR807b	D5		M	64	Prostate	Adenocarcinoma	2	II	3	3+4	T2N0M0	Tumor	2	2	2
E4	PR807b	D6		M	72	Prostate	Adenocarcinoma	2	III	4	4+3	T3N0M0	Tumor	2	1	0
E5	PR807b	D7		M	78	Prostate	Adenocarcinoma	2	IV	4	4+3	T4N1M1b	Tumor	2	0	1
E6	PR807b	D8		M	76	Prostate	Adenocarcinoma	2	III	4	4+4	T3N1M0	Tumor	1	0	0
E7	PR807b	D9		M	72	Prostate	Adenocarcinoma	2	III	4	4+4	T3N0M0	Tumor	2	0	0
E8	PR807b	D10		M	70	Prostate	Adenocarcinoma	3	II	4	4+5	T2bN0M0	Tumor	3	3	3
E9	PR807b	E1		M	65	Prostate	Adenocarcinoma	2	IV	3	4+2	T2N1M1	Tumor	1	2	3
E10	PR807b	E2		M	69	Prostate	Adenocarcinoma	3	III	4	4+5	T4N0M0	Tumor	3	3	3
F1	PR807b	E3		M	80	Prostate	Adenocarcinoma	2	IV	3	3+3	T4N1M1c	Tumor	1	1	1
F3	PR807b	E4		M	82	Prostate	Adenocarcinoma	2	IV	4	3+5	T3N2M1	Tumor	1	2	2
F4	PR807b	E5		M	73	Prostate	Adenocarcinoma	3	IV	4	4+5	T3N1M1b	Tumor	2	2	1
F5	PR807b	E6		M	62	Prostate	Adenocarcinoma	3	II	5	5+5	T2N0M0	Tumor	2	1	0
F6	PR807b	E7		M	60	Prostate	Adenocarcinoma (sparse)	3	III	5	5+5	T3aN0M0	Tumor	1	1	1
F7	PR807b	E8		M	26	Prostate	Adenocarcinoma	-	II	-	-	T2N0M0	Tumor	1	0	1
F8	PR807b	E9		M	87	Prostate	Adenocarcinoma	3	II	5	5+5	T2N0M0	Tumor	1	0	0
F9	PR807b	E10		M	75	Prostate	Adenocarcinoma	3	IV	5	5+5	T2N1M1c	Tumor	2	0	0
F10	PR807b	F1		M	64	Prostate	Adenocarcinoma	2--3	II	4	4+5	T2N0M0	Tumor	1	1	2
	PR807b	F2		M	60	Prostate	Adenocarcinoma	2	IV	3	4+3	T3N1M1b	Tumor	1	0	1
	PR807b	F3		M	73	Prostate	Adenocarcinoma	3	IV	5	5+5	T3N1M1c	Tumor	3	2	1
	PR807b	F4		M	69	Prostate	Adenocarcinoma	2	II	3	4+3	T2N0M0	Tumor	3	3	1
	PR807b	F5		M	63	Prostate	Adenocarcinoma	3	IV	5	5+5	T2N1M1b	Tumor	3	2	3
	PR807b	F6		M	55	Prostate	Adenocarcinoma	3	II	4	4+5	T2N0M0	Tumor	2	0	0
	PR807b	F7		M	82	Prostate	Adenocarcinoma	3	II	5	5+5	T2N0M0	Tumor	2	0	1
	PR807b	F8		M	73	Prostate	Adenocarcinoma	3	IV	5	5+5	T4N1M1c	Tumor	3	2	2
	PR807b	F9		M	75	Prostate	Adenocarcinoma with necrosis	3	III	5	5+5	T3N0M0	Tumor	3	1	2
	PR807b	F10		M	60	Prostate	Adenocarcinoma	3	II	5	5+5	T2N0M0	Tumor	2	1	0
	PR807b	G1		M	62	Prostate	Hyperplasia of prostate	-	-	-	-	-		1
	PR807b	G2		M	78	Prostate	Hyperplasia of prostate	-	-	-	-	-		1
	PR807b	G3		M	73	Prostate	Hyperplasia of prostate	-	-	-	-	-		1
	PR807b	G4		M	70	Prostate	Hyperplasia of prostate	-	-	-	-	-		1
	PR807b	G5		M	70	Prostate	Hyperplasia of prostate	-	-	-	-	-		1
	PR807b	G6		M	73	Prostate	Hyperplasia of prostate	-	-	-	-	-		1
	PR807b	G7		M	74	Prostate	Hyperplasia of prostate	-	-	-	-	-		1
	PR807b	G8		M	81	Prostate	Hyperplasia of prostate	-	-	-	-	-		1
	PR807b	G9		M	72	Prostate	Hyperplasia of prostate	-	-	-	-	-		1
	PR807b	G10		M	78	Prostate	Hyperplasia of prostate	-	-	-	-	-		1
	PR807b	H1		M	66	Prostate	Hyperplasia of prostate	-	-	-	-	-		1
	PR807b	H2		M	79	Prostate	Hyperplasia of prostate	-	-	-	-	-		1
	PR807b	H3		M	65	Prostate	Hyperplasia of prostate	-	-	-	-	-		1
	PR807b	H4		M	81	Prostate	Hyperplasia of prostate	-	-	-	-	-		1
	PR807b	H5		M	66	Prostate	Hyperplasia of prostate	-	-	-	-	-		1
	PR807b	H6		M	67	Prostate	Hyperplasia of prostate	-	-	-	-	-		1
	PR807b	H7		M	72	Prostate	Hyperplasia of prostate	-	-	-	-	-		1
	PR807b	H8		M	56	Prostate	Hyperplasia of prostate	-	-	-	-	-		1
	PR807b	H9		M	76	Prostate	Hyperplasia of prostate	-	-	-	-	-		1
	PR807b	H10		M	68	Prostate	Hyperplasia of prostate	-	-	-	-	-		1

## Sheet: statistics
Description
		N	Mean	Std. Deviation	Std. Error	95% Confidence Interval
						Lower Bound	Upper Bound
NDRG1 PA330	Control	6	0.33	0.816	0.333	-0.52	1.19
	Gleason 3	19	0.42	1.017	0.233	-0.07	0.91
	Gleason 4	20	0.9	1.071	0.24	0.4	1.4
	Gleason 5	29	1.14	1.217	0.226	0.68	1.6
NDRG1	Control	6	2	0.894	0.365	1.06	2.94
	Gleason 3	19	1.63	1.065	0.244	1.12	2.14
	Gleason 4	20	1.7	1.129	0.252	1.17	2.23
	Gleason 5	29	1.86	1.125	0.209	1.43	2.29
	Total	74	1.77	1.08	0.126	1.52	2.02
ANOVA
		Sum of Squares	df	Mean Square	F	Sig.
NDRG1 pS330	Between Groups	7.503	3	2.501	2.055	0.114
	Within Groups	85.213	70	1.217
	Total	92.716	73
NDRG1	Between Groups	1.025	3	0.342	0.285	0.836
	Within Groups	84.069	70	1.201
	Total	85.095	73
Correlations
		Gleson_score	NDRG1 pS330	NDRG1
Gleson_score	Pearson Correlation	1	.249*	-0.002
	Sig. (2-tailed)		0.032	0.987
	N	74	74	74
NDRG1 pS330	Pearson Correlation	.249*	1	.372**
	Sig. (2-tailed)	0.032		0.001
	N	74	74	74
Total_NDRG1	Pearson Correlation	-0.002	.372**	1
	Sig. (2-tailed)	0.987	0.001
	N	74	74	74
* Correlation is significant at the 0.05 level (2-tailed).
** Correlation is significant at the 0.01 level (2-tailed).
Correlations
			Gleson_score	NDRG1 pS330	NDRG1	PIM1	AR
Spearman's rho	Gleson_score	Correlation Coefficient	1	.338**	0.195	-0.077	-0.176
		Sig. (2-tailed)	.	0.003	0.091	0.535	0.15
		N	76	76	76	67	68
	NDRG1 pS330	Correlation Coefficient	.338**	1	.381**	0.139	0.147
		Sig. (2-tailed)	0.003	.	0	0.261	0.233
		N	76	80	80	67	68
	NDRG1	Correlation Coefficient	0.195	.381**	1	.303*	0.23
		Sig. (2-tailed)	0.091	0	.	0.013	0.06
		N	76	80	80	67	68
	PIM1	Correlation Coefficient	-0.077	0.139	.303*	1	.376**
		Sig. (2-tailed)	0.535	0.261	0.013	.	0.002
		N	67	67	67	67	67
	AR	Correlation Coefficient	-0.176	0.147	0.23	.376**	1
		Sig. (2-tailed)	0.15	0.233	0.06	0.002	.
		N	68	68	68	67	68
** Correlation is significant at the 0.01 level (2-tailed).
* Correlation is significant at the 0.05 level (2-tailed).
Spearman r	AR	AR pS213	PIM1	NDRG1	NDRG1 pS330
AR441		0.302038	0.297325	0.460469	0.0973104
P-AR S213	0.302038		0.602405	0.313579	0.36637
PIM1	0.297325	0.602405		0.275309	0.503768
NDRG11	0.460469	0.313579	0.275309		0.282972
p-NDRG1	0.0973104	0.36637	0.503768	0.282972
p value	AR	P-AR S213	PIM1	NDRG1	NDRG1 pS330
AR441		0.03694	0.040141	0.000990333	0.510552
P-AR S213	0.03694		5.89547e-06	0.0299811	0.0104338
PIM1	0.040141	5.89547e-06		0.0582383	0.000262036
NDRG11	0.000990333	0.0299811	0.0582383		0.0513136
p-NDRG1	0.510552	0.0104338	0.000262036	0.0513136
