# Supplementary material for: Identification of PIM1 substrates reveals a role for NDRG1 phosphorylation in prostate cancer cellular migration and invasion
Source: Commun Biol. 2021 Jan 4;4:36. doi: 10.1038/s42003-020-01528-6 (PMC7782530; doi:10.1038/s42003-020-01528-6)
Supplement: Supplementary file 5 — Supplementary Data 3 [file 42003_2020_1528_MOESM5_ESM.xlsx]

## Sheet: Sheet1
Figure 5E
	NDRG1			NDRG1+PIM1			NDRG1+PIM1+MG132			S213A+PIM1
0	1			1			1			1
4	0.941282			0.99789			0.94646			0.834504
8	1.05673			0.836186			1.33021			1.23266
24	0.992106			0.569372			1.52997			0.684892
Figure 6E
LNCaP
VO			WT NDRG1			S330A
78.0233	84.6382	78.9756	92.139	79.6396	78.8761	46.7149	61.2011	58.0091
VCaP
VO			WT NDRG1			S330A
100	100	100	100	100	100	28.0402	31.5319	37.3008
Figure 6F
LNCaP
VO			WT NDRG1			S330A
0.032	0.032	0.03	0.038	0.037	0.034	0.021	0.022	0.021
VCaP
VO			WT NDRG1			S330A
0.06	0.063	0.061	0.055	0.054	0.055	0.042	0.042	0.043
